# Supplementary material for: A multicenter, real‐world study on effectiveness and safety of first‐line modified PD‐1 inhibitors with chemotherapy in advanced non‐small cell lung cancer (aNSCLC) with drive gene‐negative
Source: Cancer Med. 2024 Feb 24;13(3):e7024. doi: 10.1002/cam4.7024 (PMC10891446; doi:10.1002/cam4.7024)
Supplement: Supplementary file 2 — Table S1. [file CAM4-13-e7024-s002.xlsx]

## Sheet: Sheet1
Parameters	Arm A sintilimab (N=13)	Arm B pembrolizumab (N=14)	Arm C sintilimab+chemo (N=22)	Arm D pembrolizumab+chemo (N=22)	P values	Arm A+C (N=35)	Arm B+D (N=36)	P values
Median follow up (months,95%CI)	9.3(7.7,12.9)	12.4(8.2,21.9)	13.4(9.6,20.1)	12.1(9.4,21.6)		11.4(9.3,19.2)	12.1(10.1,15.9)
ORR,%(95%CI)	46.2%(19.2,74.9)	35.7%(12.8,64.9)	57.1%(34.0,78.2)	30.0%(11.9,54.3)	0.34	52.9%(35.1,70.2)	32.4%(17.4,50.5)	0.14
DCR,%(95%CI)	84.6%(54.6,98.1)	100%(76.8,100.0)	90.5%(69.6,98.8)	95.0%(75.1,99.8)	0.49	88.2%(72.6,96.7)	97.1%(84.7,99.9)	0.36
Median DOR (month,95%CI)	NA(5.0,NA)	NA(5.6,NA)	12.6(4.1,NA)	NA(2.9,NA)	0.57	11.2(5.5,NA)	NA(5.6,NA)	0.22
PFS Events, n(%)	7(53.8%)	7(50.0%)	16(72.7%)	12(54.5%)		23(65.7%)	19(52.8%)
Median PFS(months,95%CI)	8.4(2.8,8.4）	7.5(4.1,NA)	7.0(4.0,14.0)	7.2(5.6,NA)		8.0(4.2,14.0)	7.5(5.8,NA)
OS Events, n(%)	3(23.1%)	7(50.0%)	9(40.9%)	8(36.4%)		12(34.3%)	15(41.7%)
Median OS(months,95%CI)	NA(8.1,NA)	10.7(7.5,22.9)	15.1(8.8,NA)	17.5(12.5,NA)		NA(9.1,NA)	17.5(10.7,22.9)
