# Supplementary material for: A multicenter, real‐world study on effectiveness and safety of first‐line modified PD‐1 inhibitors with chemotherapy in advanced non‐small cell lung cancer (aNSCLC) with drive gene‐negative
Source: Cancer Med. 2024 Feb 24;13(3):e7024. doi: 10.1002/cam4.7024 (PMC10891446; doi:10.1002/cam4.7024)
Supplement: Supplementary file 3 — Table S2. [file CAM4-13-e7024-s001.xlsx]

## Sheet: Sheet1
	Type	Name	Manufacturer	Time to market (China mainland)	Usage	Numbers of approved indications	Listed in China NEMF	Charity assistance	Approved indications by NMPA
1	PD-1	Toripalimab	Shanghai Junshi biosciences Co., Ltd	2018-12-17	3mg/kg Q2W	6	Y	N	First-line for nasopharyngeal carcinoma, lung cancer, esophageal cancer Second-line for urothelial carcinoma and melanoma Third-line for nasopharyngeal carcinoma
2		Sintilimab	Innivent	2018-12-24	200mg Q3W	6	Y	N	First-line for lung squamous cell carcinoma, NSCLC, liver cancer, esophageal cancer, stomach or gastroesophageal junction cancer Second-line for hodgkin lymphoma(HL)
3		Camrelizumab	Jiangsu Hengrui Pharmaceuticals Co., Ltd.	2018-12-27	200mg Q3W or 3mg/kg Q3W	8	Y	N	First-line for lung squamous cell carcinoma, nasopharyngeal carcinoma, esophageal carcinoma, NSCLC Second-line for nasopharyngeal carcinoma, esophageal squamous cell carcinoma, hepatocellular carcinoma Third-line for classical HL
4		Tislelizumab	BeiGene	2019-12-26	200mg Q3W	9	Y	N	First-line for lung squamous cell carcinoma, NSCLC, nasopharyngeal carcinoma Second-line for HL, urothelial carcinoma, hepatocellular carcinoma, hepatocellular carcinoma,esophageal carcinoma,MSI-H/dMMR solid tumors
5		Penpulimab	Akesobio	2021-08-05	200mg Q3W	1	N	Y	First-line for HL
6		Zimberelimab	Guangzhou Gloria Biosciences	2021-08-25	240mg Q2W	1	N	Unknown	First-line for HL
7		Serplulimab	Henlius	2022-11-01	3mg/kg Q2W	1	N	Y	Second-line for MSI-H/dMMR solid tumors
8		Pucotenlimab	LEPU BIOPHARMA CO., LTD.	2022-07-22	200mg Q3W	1	N	Unknown	Second-line for MSI-H/dMMR solid tumors
9	PD-L1	Envafolimab	Alphamab Oncology	2021-11-25	150mg QW or 300mg Q2W	1	N	Y	Second-line for MSI-H/dMMR solid tumors
10		Sugemalimab	CStone Pharmaceuticals	2021-12-21	1200mg Q3W	2	N	Y	First-line for lung squamous cell carcinoma, NSCLC
The deadline for the above statistics was October 2022. China NEMF santds for China National Essential Medicare Formulary. NMPA santds for China National Medical Products Administration.
